# Supplementary material for: Primary Metabolic Response of Aristolochia contorta to Simulated Specialist Herbivory under Elevated CO2 Conditions
Source: Plants (Basel). 2024 May 24;13(11):1456. doi: 10.3390/plants13111456 (PMC11174525; doi:10.3390/plants13111456)
Supplement: Supplementary file 1 [file plants-13-01456-s001.zip]

Archive with 1 entries (1 files):
- plants-2938216-supplementary.pdf
